# Supplementary material for: Marine-Derived Actinomycetes: Biodegradation of Plastics and Formation of PHA Bioplastics—A Circular Bioeconomy Approach
Source: Mar Drugs. 2022 Dec 1;20(12):760. doi: 10.3390/md20120760 (PMC9783806; doi:10.3390/md20120760)
Supplement: Supplementary file 1 [file marinedrugs-20-00760-s001.zip]

Archive with 1 entries (1 files):
- marinedrugs-1998342-supplementary.pdf
